# Supplementary material for: In-hospital versus after-discharge complete revascularization in patients with ST segment elevation myocardial infarction and multivessel disease. REVIVA-ST trial
Source: PLoS One. 2024 May 14;19(5):e0303284. doi: 10.1371/journal.pone.0303284 (PMC11093342; doi:10.1371/journal.pone.0303284)
Supplement: S2 File — (XLSX) [file pone.0303284.s004.xlsx]

## Sheet: Sheet1
Non culprit PCI	Date Non Culprit PCI	in Admission revascularization	Antiplatelet	CABGev	Ischemia Detection	Ischemia detection after discherge	Days Admission	Days admission CCU	Discharge date	LVEF	MI follow-up	HF follow-up	PCI non-culprit	Death follow-up	Cardiac death	Death admission	After discherge revascularization	CABG date	MI date	HF date	Death date	Approach	Stroke	Stroke 2	Atrial Fibrillation	IAoBP	bifurc	previous CABG	RCAmd	RCApd	corevento	CXdd	CXpd	LADdd	LADmd	LADpd	Detecisqevento	days complete revascularization	DL	DM2	Chest pain1	Chest Pain2	Age	CKD	Event	Eventocomb	Former smoker	Admission date	Stroke date
1	2018-06-13	0		0	0	0	3	2	2018-05-29	40	0	0	0	1	0	0	1	2018-11-27	2018-11-27	2018-11-27	2021-11-27	AFD	0	0	0	0	0	0	0	1		0	0	0	0	0			1	0	0	0	86	0		0	0	2018-05-26	2021-11-27
1	2014-06-02	0	-clopiodgrel	0	0	0	3	1	2018-05-21	60	0	0	0	0	0	0	1	2020-05-29	2020-05-29	2020-05-29	2022-08-29	AFD	0	0	0	0	0	0	0	0		0	0	0	1	0		15	1	0	0	0	50	0		0	0	2018-05-18	2022-08-29
1	2018-07-07	1		0	IVUS/FFR	0	10	5	2018-07-08	55	0	0	0	0	0	0	0	2020-07-29	2020-07-29	2020-07-29	2021-03-10	AFD	0	0	0	0	0	0	0	0		0	0	0	1	0			1	1	0	0	54	0		0	0	2018-06-28	2021-02-10
1	2019-02-25	1	-ticagrelor	0	0	0	6	2	2019-02-26	60	0	0	0	0	0	0	0	2020-07-29	2020-07-29	2020-07-29	2021-03-10	AFD	0	0	0	0	0	0	0	0		1	1	0	0	0		5	0	0	0	0	45	0		0	0	2019-02-20	2021-02-10
1	2018-08-27	0	-clopiodgrel	0	0	0	5	3	2018-05-06	60	1	0	1	0	0	0	1	2020-07-18	2020-10-10	2020-07-18	2022-08-29	AFD	0	0	0	0	0	0	0	0	-Lesion previa >70	0	0	1	1	0	0		0	0	0	0	51	0	SCACEST	1	0	2018-05-01	2022-08-29
1	2018-06-26	0		1	0	0	7	3	2018-05-07	35	1	0	1	0	0	0	1	2020-05-30	2020-05-18	2020-07-18	2022-08-29	AFD	0	0	0	0	0	0	1		-Lesion previa >70	0	0	0	0	0	0		0	0	0	0	72	0	Dolor torácico	0	0	2018-04-30	2022-08-29
1	2018-03-12	0		0	0	0	3	2	2018-02-22	48	0	0	0	0	0	0	1	2020-07-29	2020-07-29	2020-07-29	2022-08-29	AFD	0	0	0	0	0	0	0	0		0	0	1	0	0			1	0	0	0	70	0		0	1	2018-02-19	2022-08-29
1	2010-06-03	0		0	0	0	5	3	2018-05-22	40	0	0	0	1	0	0	1	2022-05-24	2018-05-24	2018-05-24	2022-05-24	AFD	0	0	0	0	0	0	1	0		0	0	0	0	0		15	0	0	0	0	55	0		0	0	2018-05-19	2022-05-24
1	2018-11-30	0		0	0	0	3	2	2018-10-04	55	1	0	0	0	0	0	1	2020-05-29	2021-11-14	2020-05-29	2021-03-10	AFD	0	0	0	0	0	0	1	0	-lesmoder	0	0	0	0	0	0		0	0	0	0	42	0	SCACEST	1	0	2018-10-01	2022-08-24
1	2018-07-06	0		0	0	0	5	3	2018-06-09	35	0	0	0	0	0	0	1	2020-05-29	2020-05-29	2020-05-29	2022-08-24	RI	0	0	0	0	0	0	1	1		0	0	0	0	0			0	0	0	0	48	0		0	0	2018-06-04	2022-08-24
1	2018-07-23	0		0	0	0	4	2	2018-06-11	45	0	0	0	0	0	0	1	2020-05-29	2020-05-29	2020-05-29	2022-08-24	RI	0	0	0	0	0	0	1	0		0	0	0	0	0			0	0	0	0	74	0		0	1	2018-06-06	2022-08-24
1	2018-07-19	0		0	0	0	6	3	2018-06-14	60	1	0	1	0	0	0	1	2020-05-29	2012-10-04	2020-05-29	2022-08-24	AFD	0	0	0		0	0	0	0	-Lesion previa >70	1	1	0	0	0	0		1	0	0	0	53	0	SCASEST	1	1	2018-06-08	2022-08-24
1	2019-06-16	1		0	0	0	6	2	2019-06-17	60	0	0	0	0	0	0	0	2020-07-29	2020-07-29	2020-07-29	2021-03-10	RI	0	0	0	0	0	0	1	0		0	0	0	0	0			1	0	0	0	63	0		0	0	2019-06-11	2021-02-10
1	2018-08-13	0		0	0	0	4	3	2018-03-28	60	1	0	0	0	0	0	1	2020-07-20	2019-04-29	2020-07-20	2022-08-24	AFD	0	0	0	0	1	0	0	1	-Nueva	1	0	0	0	0			1	0	0	0	55	0	SCASEST	1	0	2018-03-23	2022-08-24
1	2018-07-15	0	-clopiodgrel	0	0	0	3	2	2018-06-19	65	0	0	0	0	0	0	1	2020-07-20	2020-07-20	2020-07-20	2022-08-24	AFD	0	0	0	0	0	0	0	0		0	1	0	0	0			1	1	0	0	79	0		0	1	2018-06-16	2022-08-24
1	2019-07-04	1		0	0	0	7	1	2019-07-07	38	0	0	0	0	0	0	0	2020-07-29	2020-07-29	2020-07-29	2021-03-10	RI	0	0	0	0	0	0	0	0		1	0	1	1	0		3	1	0	0	0	54	0		0	0	2019-07-01	2021-02-10
1	2019-07-07	1		0	0	0	5	1	2019-07-08	60	0	0	0	0	0	0	0	2020-07-29	2020-07-29	2020-07-29	2021-03-10	RI	0	0	0	0	0	0	0	0		0	1	0	0	0		4	0	0	0	0	62	0		0	0	2019-07-03	2021-02-10
1	2018-01-08	1	-clopiodgrel	0	Clini	0	12	10	2018-01-11	55	1	0	0	1	0	0	0	2020-12-20	2019-10-08	2020-12-20	2020-12-20	AFD	0	0	0	0	0	0	0	0	-lesmoder	0	0	1	0	1	0	9	0	0	0	0	66	1	Dolor torácico	0	1	2018-12-30	2020-12-20
1	2019-07-08	1		0	0	0	4	2	2019-07-09	50	0	0	0	1	0	0	0	2020-08-05	2020-08-05	2020-08-05	2020-08-05	RI	0	0	1	0	1	0	0	1		0	0	0	0	0		3	0	0	0	0	82	1		0	0	2019-07-05	2020-08-05
1	2019-07-11	1		0	0	0	6	2	2019-07-12	50	0	0	0	0	0	0	0	2020-07-30	2020-07-30	2020-07-30	2021-03-10	RI	0	0	0	0	0	0	0	0		0	0	0	0	0		5	0	1	0	0	62	0		0	0	2019-07-06	2021-02-10
1	2018-09-12	0	-clopiodgrel	0	0	0	5	2	2018-07-14	50	0	0	0	0		0	1	2020-07-20	2020-07-20	2020-07-20	2022-08-24	RI	0	0	0	0	0	0	0	0		0	1	0	0	0			1	0	0	0	41	0		0	0	2018-07-09	2022-08-24
1	2018-09-04	0	-clopiodgrel	0	0	0	4	2	2018-07-18	54	0	0	0	0	0	0	1	2020-07-20	2020-07-20	2020-07-20	2022-08-24	RI	0	0	0	0	0	0	0	0		1	0	0	0	0			1	1	0	0	56	0		0	0	2018-07-14	2022-08-24
1	2019-07-28	1	-clopiodgrel	0	0	0	8	2	2019-07-29	55	0	0	0	0	0	0	0	2020-07-30	2020-07-30	2020-07-30	2021-03-10	RI	0	0	0	0	1	0	0	0		0	1	0	1	0		7	1	0	0	0	68	0		0	0	2019-07-21	2021-02-22
1	2018-11-10	0		0	0	0	3	2	2018-08-11	55	0	0	0	0	0	0	1	2019-10-01	2019-10-01	2019-10-01	2022-08-24	RI	0	0	0	0	0	0	1	0		1	0	0	0	0			1	0	0	0	55	0		0	0	2018-08-04	2022-08-24
1	2018-10-01	1	-clopiodgrel	0	0	0	4	2	2018-10-03	63	0	0	0	1	0	0	0	2020-02-13	2020-02-13	2020-02-13	2020-02-13	RI	0	0	0	0	0	0	0	0		0	0	0	1	0		2	1	1	0	0	76	0		0	0	2018-09-29	2020-02-13
1	2018-11-12	1		0	Clini	0	11	1	2018-11-14	35	1	0	0	0	0	0	0	2022-08-24	2020-06-03	2022-08-24	2022-08-24	RI	1	0	0	0	0	0	0	0	-Nueva	0	0	0	0	0	0		0	1	1	0	43	0	Dolor torácico	0	0	2018-11-03	2022-08-24
1	2018-09-09	0	-clopiodgrel	0	0	0	6	3	2018-08-10	45	0	0	0	0	0	0	1	2020-07-18	2020-07-18	2020-07-18	2022-08-24	RI	0	0	0	0	0	0	1	0		1	1	0	0	0			1	0	0	0	55	0		0	0	2018-08-05	2022-08-24
1	2019-01-10	0	-clopiodgrel	0	0	0	8	2	2018-12-24	60	0	0	0	0	0	0	1	2020-07-20	2020-07-20	2020-07-20	2022-08-24	AFD	0	0	0	0	0	0	0	0		1	0	0	0	0			0	1	0	0	45	0		0	0	2018-12-16	2022-08-24
1	2018-03-09	0	-clopiodgrel	0	0	0	7	2	2018-02-23	45	0	0	0	0	0	0	1	2020-07-20	2020-07-20	2020-07-20	2022-08-24	AFD	0	0	0	0	0	0	0	0		0	0	0	1	0			1	0	0	0	55	0		0	0	2018-02-16	2022-08-24
1	2019-08-19	0	-prasugrel	0	0	0	5	1	2019-02-27	40	0	0	0	1	0	0	1	2019-10-28	2019-10-28	2019-10-28	2021-10-28	RI	0	0	0	0	0	0	0	0		0	1	0	0	0			1	0	0	0	66	0		0	1	2019-02-22	2021-10-28
1	2018-03-03	1	-clopiodgrel	0	0	0	10	1	2018-03-04	60	0	0	0	0	0	0	0	2020-08-17	2020-08-17	2020-08-17	2021-03-10	RI	0	0	0	0	0	0	0	0		0	1	0	1	0		9	1	0	0	0	60	0		0	0	2018-02-22	2022-08-24
1	2018-03-04	1	-clopiodgrel	0	0	0	14	2	2018-03-05	50	0	0	0	1	0	0	0	2018-04-01	2018-04-01	2018-04-01	2018-04-01	AFD	0	0	0	0	0	0	0	0		0	0	0	1	0			1	1	0	0	79			0	0	2018-02-19	2018-04-01
1	2018-03-30	1	-clopiodgrel	0	0	0	18	4	2018-03-31	40	0	0	0	0	0	0	0	2022-08-24	2022-08-24	2022-08-24	2022-08-24	RD	0	0	0	0	0	0	0	0		0	0	0	1	0			0	0	0	0	78	0		0	0	2018-03-13	2022-08-24
1	2019-03-27	0	-prasugrel	0	0	0	4	3	2019-02-20	50	0	0	0	0	0	0	1	2020-07-10	2020-07-10	2020-07-10	2022-08-24	RI	0		0	0	0	0	1	0		0	0	0	0	0			1	1	0	0	57	0		0	0	2019-02-16	2022-08-24
1	2019-06-16	0	-clopiodgrel	0	0	0	6	1	2019-05-13	40	1	0	0	1	0	0	1	2017-07-30	2015-05-09	2017-07-30	2021-07-30	RI	0	0	1	0	0	0	0	1	-ARI	0	0	0	1	0			0	0	0	0	84	0	SCACEST	1	1	2019-05-07	2021-07-30
1	2018-05-18	1	-clopiodgrel	0	0	0	5	1	2018-05-19	60	1	0	0	1	0	0	0	2022-08-24	2020-07-10	2022-08-24	2022-08-24	RI	0	0	0	0	0	0	0	0	-Nueva	0	0	0	0	0	0	4	0	0	1	1	52	0	SCASEST	1	0	2018-05-14	2022-08-24
1	2019-06-02	0	-ticagrelor	0	0	0	5	4	2019-05-13	35	0	0	0	0	0	0	1	2020-07-10	2020-07-10	2020-07-10	2022-08-24	RI	0	0	0	0	0	0	0	0		1	0	0	0	0		30	1	0	0	0	60	0		0	0	2019-05-08	2022-08-24
1	2018-04-28	1	-clopiodgrel	0	0	0	6	1	2018-04-30	55	0	0	0	0	0	0	0	2022-08-24	2022-08-24	2022-08-24	2022-08-24	RI	0	0	0	0	0	0	0	0		0	0	0	0	0		4	1	0	0	0	56	0		0	0	2018-04-24	2022-08-24
1	2019-06-03	0	-clopiodgrel	0	0	0	9	4	2019-05-20		0	0	0	1	1	0	1	2019-02-14	2019-02-14	2019-02-14	2021-02-14	RD	0	0	0	0	0	0	0	0		0	0	1	1	0			1	1	0	0	59	0		1	0	2019-05-13	2021-02-14
1	2019-05-29	1	-prasugrel	0	0	0	6	2	2019-06-01	55	0	0	0	0	0	0	0	2022-08-24	2022-08-24	2022-08-24	2022-08-24	RI	0	0	0	0	0	0	0	0		0	0	0	0	1		3	1	0	0	0	46	0		0	0	2019-05-26	2021-02-24
1	2019-06-24	0	-clopiodgrel	0	0	0	3	1	2019-06-12	60	0	0	0	0	0	0	1	2020-07-10	2020-07-10	2020-07-10	2022-08-24	RI	0	0	0	0	0	0	0	0		0	0	0	1	0			1	0	0	0	55	0		0	0	2019-06-08	2022-08-24
1	2018-02-06	1	-clopiodgrel	0	0	0	8	5	2018-02-11	30	0	1	0	1	1	0	0	2018-05-05	2018-05-05	2018-04-23	2018-05-05	RI	1	0	0	0	0	0	1	0		1	0	0	0	0			1	0	0	0	65	1	IC	1	0	2018-02-03	2018-05-05
1	2019-07-07	0	-clopiodgrel	0	0	0	3	2	2019-06-23	50	0	0	0	0	0	0	1	2020-07-10	2020-07-10	2020-07-10	2022-08-24	RI	0	0	0	0	0	0	0	0		0	0	0	1	0		17	1	1	1	0	64	0		0	1	2019-06-20	2022-08-24
1	2018-08-01	0	-ticagrelor	0	0	0	6	3	2018-01-24		0	0	0	0	0	0	1	2020-07-10	2020-07-10	2020-07-10	2022-08-24	RI	0	0	0	0	0	0	0	0		0	0	0	1	0			1	0	0	0	75	0		0	0	2018-01-18	2022-08-24
1	2019-08-31	0	-prasugrel	0	0	0	3	3	2019-07-24	50	0	0	0	0	0	0	1	2020-08-19	2020-08-19	2020-08-19	2022-08-24	RI	0	0	0	0	0	0	0	0		0	0	0	0	0			1	0	0	0	55	0		0	0	2019-07-21	2022-08-24
1	2019-03-31	1		0	0	0	10	2	2019-04-01		0	0	0	0	0	0	0	2022-08-24	2022-08-24	2022-08-24	2022-08-24	RI	0	0	0	0	0	0	0	0		0	1	0	0	0		9	0	0	0	0	70	0		0	0	2019-03-22	2022-08-24
1	2018-10-05	1	-clopiodgrel	0	0	0	11	3	2018-10-07	53	0	0	0	0	0	0	0	2022-08-24	2022-08-24	2022-08-24	2022-08-24	AFD	0	0	0	0	0	0	0	0	-lesmoder	1	0	0	0	0	0		1	0	1	0	58	0	Dolor torácico	0	0	2018-09-27	2022-08-24
1	2019-09-04	0	-clopiodgrel	0	0	0	7	2	2019-08-11	45	0	0	0	0	0	0	1	2020-07-10	2020-07-10	2020-07-10	2022-08-24	RI	0	0	0	0	0	0	1	0		0	0	0	0	0			1	0	0	0	81	0		0	0	2019-08-04	2022-08-24
1	2019-08-25	1	-clopiodgrel	0	0	0	5	3	2019-08-26	48	0	0	0	0	0	0	0	2022-08-24	2022-08-24	2022-08-24	2022-08-24	RI	0	0	0	0	0	0	1	0		0	0	0	1	0			1	0	0	0	54	0		0	0	2019-08-21	2022-08-24
1	2019-08-28	1	-clopiodgrel	0	0	0	7	2	2019-08-31	52	0	0	0	0	0	0	0	2022-08-24	2022-08-24	2020-08-19	2022-08-24	AFD	0	0	0	0	0	0	0	0		1	0	0	0	0			1	1	0	0	71	0		0	0	2019-08-24	2022-08-24
1	2019-10-13	0	-prasugrel	0	0	0	4	2	2019-09-07	60	0	0	0	0	0	0	1	2020-03-18	2015-12-03	2020-03-18	2022-08-24	RI	0	0	0	0	0	0	0	1	-lesmoder	0	0	0	0	0			1	0	1	0	47	0	Dolor torácico	0	0	2019-09-03	2022-08-24
1	2019-09-24	0	-prasugrel	0	0	0	6	2	2019-09-10	55	0	0	0	0	0	0	1	2020-07-10	2020-07-10	2020-07-10	2022-08-24	RI	0	0	0			0	0	0		0	0	0	1	0			0	0	0	0	62			0	0	2019-09-03	2022-08-24
1	2018-07-24	1		0	IVUS/FFR	0	10	3	2018-07-25	48	0	0	0	0	0	0	0	2020-08-19	2020-08-19	2020-08-19	2022-08-24	AFD	0	0	0	0	0	0	0	0		0	0	0	1	0			1	0	0	0	74	0		0	0	2018-07-15	2022-08-24
1	2019-09-18	1	-prasugrel	0	0	0	6	2	2019-09-21	50	0	0	0	0	0	0	0	2020-08-19	2020-08-19	2020-08-19	2022-08-24	RI	0	0	0	0	0	0	0	0		0	1	0	0	0		3	1	0	0	0	57	0		0	0	2019-09-15	2022-08-24
1	2019-10-02	1	-prasugrel	0	0	0	6	2	2019-10-05	40	0	0	0	0	0	0	0	2020-08-19	2020-08-19	2020-08-19	2022-08-24	RI	0	0	0	0	0	0	1	0		0	1	0	0	0			1	0	0	0	59	0		0	0	2019-09-29	2022-08-24
1	2019-10-08	1	-clopiodgrel	0	0	0	6	1	2019-10-13	48	0	0	0	0	0	0	0	2020-08-19	2020-08-19	2020-08-19	2022-08-24	RI	0	0	0	0	0	0	1	0		1	0	0	0	0			1	0	0	0	83	0		0	0	2019-10-06	2022-08-24
1	2019-11-24	0	-ticagrelor	0	0	0	4	1	2019-10-22		0	0	0	0	0	0	1	2020-07-10	2020-07-10	2020-07-10	2022-08-24	RI	0	0	0	0	0	0	0	0		0	0	0	1	0			0	0	0	0	66	0		0	0	2019-10-18	2022-08-24
1	2018-10-26	1	-prasugrel	0	0	0	6	1	2018-10-27		0	0	0	0	0	0	0	2020-08-19	2020-08-19	2020-08-19	2022-08-24	RI	0	0	0	0	0	0	1	1		0	0	0	0	0			0	0	0	0	55	0		0	0	2018-10-21	2022-08-24
1	2018-10-27	1	-ticagrelor	0	0	0	5	2	2018-10-29		0	0	0	0	0	0	0	2020-08-19	2020-08-19	2020-08-19	2022-08-24	RI	0	0	0	0	0	0	0	1		0	0	0	1	0			1	0	0	0	80	0		0	0	2018-10-24	2022-08-24
1	2020-01-16	0	-prasugrel	0	0	0	7	6	2019-11-07	55	0	0	0	0	0	0	1	2021-02-24	2021-02-24	2021-02-24	2022-08-24	RI	0	0	0	0	0	0	0	0		0	0	0	0	1			1	0	0	0	68	0		0	1	2019-10-30	2022-08-24
1	2019-12-15	0	-clopiodgrel	0	0	0	5	3	2019-12-01	30	0	0	0	0	0	0	1	2020-07-20	2020-07-20	2020-07-20	2022-08-24	AFD	0	0	0	1	1	0	1	0		0	0	0	0	0			1	0	0	0	84	0		0	0	2019-11-26	2022-08-24
1	2020-02-05	0	-prasugrel	0	0	0	6	2	2019-12-10	60	0	0	0	0	0	0	1	2020-07-20	2020-07-20	2020-07-20	2022-08-24	RI	0	0	0	0	0	0	0	0		1	0	0	0	0			1	0	0	0	67	0		0	1	2019-12-04	2022-08-24
1	2020-01-14	0	-clopiodgrel	0	0	0	3	2	2019-12-17	45	0	0	0	0	0	0	1	2020-07-20	2020-07-20	2020-07-20	2022-08-24	RI	0	0	0	0	0	0	0	1		0	1	0	0	0			0	0	0	0	56	0		0	0	2019-12-14	2022-08-24
1	2020-02-12	0	-clopiodgrel	0	0	0	5	2	2019-12-26	35	0	0	0	0	0	0	1	2020-07-20	2020-07-20	2020-07-20	2022-08-24	RI	0	0	0	0	0	0	0	1		0	0	0	0	0			0	1	0	0	79	0		0	1	2019-12-21	2022-08-24
1	2020-01-18	1	-clopiodgrel	0	0	0	11	7	2020-01-25	50	0	0	0	0	0	0	0	2020-08-19	2020-08-19	2020-08-19	2022-08-24	RI	0	0	0	0	0	0	0	0		1	0	0	0	1			1	0	0	0	66	0		0	0	2020-01-14	2022-08-24
1	2019-01-25	0	-clopiodgrel	0	0	0	4	3	2019-12-29	60	0	0	0	0	0	0	1	2020-07-20	2020-07-20	2020-07-20	2022-08-24	RI	0	0	0	0	0	0	0	0		0	0	0	1	0			1	0	0	0	46	0		0	0	2019-12-25	2022-08-24
1	2020-02-09	1	-clopiodgrel	0	0	0	8	3	2020-02-10	55	0	0	0	0	0	0	0	2020-08-19	2020-08-19	2020-08-19	2022-08-24	RI	0	0	0	0	0	0	0	0		0	0	0	0	0			0	0	0	0	82	0		0	0	2020-02-03	2022-08-24
1	2019-01-05	1	-prasugrel	0	0	0	8	3	2019-01-08	55	0	0	0	0	0	0	0	2020-08-19	2020-08-19	2020-08-19	2022-08-24	RI	0	0	0	0	0	0	0	0		0	0	0	1	0			1	1	0	0	67	0		0	0	2019-12-31	2022-08-24
1	2020-02-02	1	-prasugrel	0	0	0	6	2	2020-02-04	40	0	0	0	0	0	0	0	2020-08-19	2020-08-19	2020-08-19	2022-08-24	RI	0	0	0	0	0	0	1	0		1	0	0	0	0			0	0	0	0	66	0		0	0	2020-01-29	2022-08-24
1	2020-02-29	0	-prasugrel	0	0	0	3	2	2020-02-10	60	0	0	0	0	0	0	1	2020-07-20	2020-07-20	2020-07-20	2022-08-24	RI	0	0	0	0	0	0	0	0		0	1	0	0	0			0	1	0	0	60	0		0	0	2020-02-07	2022-08-24
1	2019-10-07	0	-clopiodgrel	0	0	0	3	2	2019-08-20	30	0	1	0	1	0	0	1	2020-04-20	2020-04-20	2019-05-24	2021-04-20	RI	0	0	0			0	0	1		0	0	0	0	0			0	0	0	0	83	1	IC	0	0	2019-08-15	2021-02-24
1	2020-02-25	1	-clopiodgrel	0	0	0	5	3	2020-02-26	60	0	0	0	0	0	0	0	2020-08-19	2020-08-19	2020-08-19	2022-08-24	RI	0	0	0	0	0	0	0	0		0	0	0	1	0			1	0	0	0	61	0		0	1	2020-02-21	2021-02-24
1	2018-01-23	0	-clopiodgrel	0	0	0	6	5	2018-12-05	30	0	0	0	1	0	0	1	2014-01-23	2014-05-26	2014-05-26	2020-05-26	AFD	0	0	0	0	0	0	0	1		1	0	0	0	0			0	1	0	0	58	0		0	0	2019-11-29	2020-05-26
1	2020-05-26	0	-clopiodgrel	0	0	0	4	3	2020-04-14	60	0	0	0	0	0	0	1	2020-07-20	2020-07-20	2020-07-20	2022-08-24	RI	0	0	0	0	0	0	0	0		1	0	0	0	0			0	0	0	0	78	0		0	0	2020-04-10	2022-08-24
1	2020-06-02	1	-prasugrel	0	0	0	5	2	2020-06-02		0	0	0	0	0	0	0	2020-08-19	2020-08-19	2020-08-19	2022-08-24	RI	0	0	0	0	1	0	0	0		1	0	0	0	0		0	1	0	0	0	53	0		0	0	2020-05-28	2022-08-24
1	2020-06-06	1	-clopiodgrel	0	0	0	17	15	2020-06-17	35	0	0	0	0	0	0	0	2020-08-19	2020-08-19	2020-08-19	2022-08-24	RI	0	0	0	0	0	0	1	0		0	0	0	0	0			0	0	0	0	49	0		0	0	2020-05-31	2022-08-24
1	2020-03-03	1	-prasugrel	0	IVUS/FFR	0	3	2	2020-03-04	55	0	0	0	0	0	0	0	2020-08-19	2020-08-19	2020-08-19	2022-08-24	RI	0	0	0	0	0	0	1	0		0	0	0	0	0			0	0	0	0	63	0		0	0	2020-03-01	2022-08-24
1	2020-04-14	1	-clopiodgrel	0	0	0	11	8	2020-04-21	60	0	0	0	0	0	0	0	2020-08-19	2020-08-19	2020-08-19	2022-08-24	RI	0	0	0	0	0	0	0	0		0	0	0	1	1			1	1	0	0	72	0		0	1	2020-04-10	2022-08-24
1	2020-07-29	0	-ticagrelor	0	0	0	5	3	2020-06-08	45	0	0	0	0	0	0	1	2020-07-20	2020-07-20	2020-07-20	2022-08-24	AFD	0	0	0	0	0	0	1	0		0	1	0	0	0			0	0	0	0	68			0	0	2020-06-03	2022-08-24
1	2020-01-15	0	-clopiodgrel	0	0	0	7	1	2019-12-28	60	0	0	0	0	0	0	1	2020-07-20	2020-07-20	2020-07-20	2022-08-24	RI	0	0	0	0	0	0	0	0		0	0	0	1	0			1	0	0	0	49	0		0	0	2019-12-21	2022-08-24
1	2020-08-30	0	-ticagrelor	0	0	0	2	1	2020-06-09	60	0	0	0	0	0	0	1	2020-07-20	2020-07-20	2020-07-20	2022-08-24	RI	0	0	0	0	0	0	0	0		1	0	0	1	0			1	0	0	0	75	0		0	0	2020-06-07	2022-08-24
1	2020-07-01	1	-clopiodgrel	0	0	0	6	2	2020-07-04	40	0	0	0	0	0	0	0	2020-08-19	2020-08-19	2020-08-19	2022-08-24	RI	0	0	1	1	0	0	1	0		0	0	0	1	0			1	0	0	0	80	0	0	0	1	2020-06-28	2022-08-24
1	2018-08-01	0		0	0	0	6	3	2018-01-24		0	0	0	0	0	0	1	2020-07-20	2020-07-20	2020-07-20	2022-08-24	RI	0	0	0	0	0	0	0	0		0	1	0	1	0			1	0	0	0	75	0		0	1	2018-01-18	2022-08-24
1	2018-12-11	1	-clopiodgrel	0	0	0	7	2	2018-12-12	51	0	0	0	0	0	0	0	2020-08-19	2020-08-19	2020-08-19	2022-08-24	AFD	0	0	0	0	0	0	0	0		0	0	0	1	0			0	1	0	0	71	0		0	0	2018-12-05	2022-08-24
1	2020-09-28	0	-prasugrel	0	0	0	5	3	2020-09-01	40	1	0	0	1	0	0	1	2020-03-18	2020-11-09	2020-03-18	2022-08-24	RI	0	0	0	0	0	0	0	0	-Nueva	1	0	0	1	0	0		0	1	0	0	50	0	SCASEST	1	0	2020-08-27	2022-08-24
1	2020-09-27	0	-prasugrel	0	IVUS/FFR	0	6	4	2020-08-08	50	0	0	0	0	0	0	1	2020-07-20	2020-07-20	2020-07-20	2022-08-24	RI	0	0	0	0	0	0	1	0		0	0	0	0	0			1	1	0	0	65	0		0	1	2020-08-03	2022-08-24
1	2020-11-24	0	-clopiodgrel	0	0	0	5	3	2020-10-19	50	1	0	0	1	1	0	1	2019-09-30	2021-09-17	2019-09-30	2021-09-30	RI	0	0	0	0	0	0	0	1	-Nueva	0	0	0	0	0			0	0	0	0	80	0	SCACEST	1	0	2020-10-14	2021-09-30
1	2019-08-08	1	-clopiodgrel	0	0	0	7	1	2019-10-13		0	0	0	0	0	0	0	2020-08-19	2020-08-19	2020-08-19	2022-08-24	RI	0	0	0	0	0	0	1	0		1	0	0	0	0			0	0	0	0	83	0		0	0	2019-10-06	2022-08-24
1	2020-07-07	1	-clopiodgrel	0	0	0	5	2	2020-07-08	60	0	0	0	0	0	0	0	2020-08-19	2020-08-19	2020-08-19	2022-08-24	RI	0	0	0	0	0	0	0	0		1	0	0	0	1			1	1	0	0	81	0		0	0	2020-07-03	2022-08-24
1	2020-07-13	1	-clopiodgrel	0	0		9	2	2020-07-18	63	0	0	0	0	0	0	0	2020-08-19	2020-08-19	2020-08-19	2022-08-24	RI	0	0	0	0	0	0	0	0		0	0	0	1	0			0	0	0	0	72	0		0	1	2020-07-09	2022-08-24
1	2020-09-12	1	-clopiodgrel	0	0		13	8	2020-09-21	40	0	0	0	1	1	0	0	2021-01-09	2021-01-09	2021-01-09	2021-01-09	RD	0	0	1	0	0	0	1	0			1	0	0	0			0	1	0	0	72	0		1	0	2020-09-08	2021-01-09
1	2020-10-19	0	-clopiodgrel	0	0	0	4	3	2020-07-08	60	0	0	0	0	0	0	1	2020-07-20	2020-07-20	2020-07-20	2022-08-24	AFD	0	0	0	0	0	0	0	0		0	1	0	1	0			1	0	0	0	62	0		0	0	2020-07-04	2022-08-24
1	2019-09-09	0	-ticagrelor	0	0	0	3	2	2019-07-01	55	0	0	0	0	0	0	1	2019-08-04	2019-08-04	2019-08-04	2022-08-24	RI	0	0	0	0	0	0	0	0		1	0	0	0	0			0	0	0	0	71	0		0	0	2019-06-29	2022-08-24
1	2021-01-27	1	-clopiodgrel	0	0	0	15	4	2021-02-06	29	0	0	0	1	0	0	0	2021-02-27	2021-02-27	2021-02-27	2021-02-27	RI	1	0	0	0	0	0	0	0		1	0	0	0	0		5	0	0	0	0	67	0		0	1	2021-01-22	2021-02-27
1	2021-04-08	0	-prasugrel	0	0	0	6	3	2021-03-20	60	0	0	0	0	0	0	1	2020-07-20	2020-07-20	2020-07-20	2022-08-24	RI	0	0	0	0	0	0	0	0		0	0	0	1	0			0	0	0	0	63	0		0	0	2021-03-14	2021-02-24
1	2021-04-28	0	-prasugrel	0	0	0	6	2	2021-03-28	50	0	0	0	0	0	0	1	2020-07-20	2020-07-20	2020-07-20	2022-08-24	RI	0	0	0	0	0	0	0	0		0	0	0	1	0			0	0	0	0	54	0		0	0	2021-03-22	2022-08-24
1	2021-05-22	0		0	0	0	3	2	2021-04-12	60	0	0	0	0	0	0	1	2020-07-20	2020-07-20	2020-07-20	2022-08-24	RI	0	0	0	0	0	0	0	0		0	1	0	1	0			0	0	0	0	55	0		0	0	2021-04-09	2022-08-24
1	2021-06-28	0	-ticagrelor	0	0	0	5	2	2021-04-11	60	0	0	0	0	0	0	1	2020-07-20	2020-07-20	2020-07-20	2022-08-24	RI	0	0	0	0	1	0	0	0		0	0	0	0	1			0	0	0	0	72	0		0	1	2021-04-06	2022-08-24
1	2021-04-28	1	-prasugrel	0	0	0	9	2	2021-05-02		0	0	0	0	0	0	0	2020-08-19	2020-08-19	2020-08-19	2022-08-24	RI	0	0	1	0	1	0	0	0		1	0	0	1	0			1	1	0	0	62	0		0	0	2021-04-22	2022-08-24
1	2021-05-03	1	-prasugrel	0	0	0	4	2	2021-05-05	60	0	0	0	0	0	0	0	2020-08-19	2020-08-19	2020-08-19	2022-08-24	RI	0	0	0	0	0	0	0	0		0	0	0	1	0		2	1	1	0	0	64	0		0	0	2021-05-01	2022-08-24
1	2021-06-19	0	-clopiodgrel	0	0	0	6	3	2021-05-19	45	0	0	0	0	0	0	1	2020-07-20	2020-07-20	2020-07-20	2022-08-24	RI	0	0	0	0	0	0	1	0		0	0	0	0	1			0	1	0	0	36	0		0	0	2021-05-13	2022-08-24
1	2021-07-26	0	-prasugrel	0	0	0	4	3	2021-06-21	60	0	0	0	0	0	0	1	2020-07-20	2020-07-20	2020-07-20	2022-08-24	RI	0	0	0	0	1	0	1	0		0	0	0	0	0			0	0	0	0	65	0		0	0	2021-06-17	2022-08-24
1	2021-06-07	0	-prasugrel	0	0	0	4	3	2021-05-23	60	0	0	0	0	0	0	1	2020-07-20	2020-07-20	2020-07-20	2022-08-24	RI	0	0	0	0	0	0	1	0		0	1	0	0	0			0	1	0	0	51	0		0	0	2021-05-19	2022-08-24
1	2021-07-12	1	-prasugrel	0	0	0	7	2	2021-07-14	56	0	0	0	0	0	0	0	2020-08-19	2020-08-19	2020-08-19	2022-08-24	RI	0	0	0	0	0	0	0	0		1	0	0	0	0			0	0	0	0	44	0		0	0	2021-07-07	2022-08-24
1	2021-08-21	0	-prasugrel	0	0	0	4	2	2021-07-31	53	0	0	0	0	0	0	1	2020-07-20	2020-07-20	2020-07-20	2022-08-24	RI	0	0	0	0	0	0	0	0		1	0	0	1	0			0	0	0	0	56	0		0	1	2021-07-27	2022-08-24
1	2021-09-05	0	-clopiodgrel	0	0	0	3	2	2021-07-07		0	0	0	1	0	0	1	2021-11-20	2021-11-20	2021-11-20	2021-11-20	RI	1	0	0	0	0	0	0	0		1	0	0	1	0			1	0	0	0	65	0		0	0	2021-07-04	2021-11-20
1	2021-08-02	1	-prasugrel	0	0	0	5	1	2021-08-03		0	0	0	0	0	0	0	2020-08-19	2020-08-19	2020-08-19	2022-08-24	RI	0	0	0	0	0	0	1	0		0	0	0	0	0			1	0	0	0	51	0		0	0	2021-07-29	2022-08-24
1	2021-08-03	1	-ticagrelor	0	0	0	4	2	2021-08-04	62	0	0	0	0	0	0	0	2020-08-19	2020-08-19	2020-08-19	2022-08-24	RD	0	0	0	0	0	0	0	0		0	0	0	1	0			1	1	0	0	58			0	0	2021-07-31	2022-08-24
1	2021-06-21	0	-ticagrelor	0	0	0	6	2	2021-04-25	35	0	0	0	0	0	0	1	2020-07-20	2020-07-20	2020-07-20	2022-08-29	RI	0	0	0	0	0	0	0	0		1	0	0	1	0	0		0	1	0	0	82	0	0	1	0	2021-04-19	2022-08-29
1	2021-01-25	0	-clopiodgrel	0	0	0	4	3	2020-12-29	55	0	0	0	0	0	0	1	2020-07-20	2020-07-20	2020-07-20	2022-08-29	RI	0	0	0	0	0	0	0	0		0	0	0	1	0		30	0	0	0	0	47	0		0	0	2021-12-25	2022-08-29
1	2021-10-06	0	-prasugrel	0	0		4	2	2021-09-13	46	0	0	0	0	0	0	1	2020-07-20	2020-07-20	2020-07-20	2022-08-29	RI	0	0	0	0	0	0	0	0		0	0	0	1	0			0	0	0	0	60	0		0	0	2021-09-10	2022-08-29
1	2019-09-23	1	-prasugrel	0	IVUS/FFR	0	6	3	2019-09-24	50	0	0	0	0	0	0	0	2020-08-19	2020-08-19	2020-08-19	2022-08-24	RI	0	0	0	0		0	0	0		0	0	0	0	0			1	0	0	0	70	0		0	1	2019-09-19	2021-02-24
1	2021-09-27	1		0	0	0	6	3	2021-09-28	57	0	0	0	0	0	0	0	2020-08-19	2020-08-19	2020-08-19	2022-08-24	RI	0	0	0	0	0	0	0	0		0	0	0	0	0			0	1	0	0	51	0		0	0	2021-09-22	2022-08-24
1	2021-11-10	1	-ticagrelor	0	0	0	5	3	2021-11-13	55	0	0	0	0	0	0	0	2020-08-19	2020-08-19	2020-08-19	2022-08-24	RI	0	0	0	0	0	0	1	0		0	0	0	0	0			1	1	0	0	74	0		0	0	2021-11-08	2022-09-04
1	2018-09-04	0	-clopiodgrel	0	0	0	5	2	2018-07-18	54	0	0	0	0	0	0	1	2020-07-20	2020-07-20	2020-07-20	2022-08-29	RI	0	0	0	0	0	0	0	0		1	0	0	0	0			1	1	0	0	56	1		0	0	2018-07-14	2022-08-29
1	2019-05-29	1	-prasugrel	0	0	0	5	2	2019-06-01	40	0	0	0	0	0	0	0	2020-08-19	2020-08-19	2020-08-19	2022-08-24	RI	0	0	0	0	0	0	0	0		0	0	0	0	1			0	0	0	0	47	0	Dolor torácico	0	0	2019-05-26	2022-08-24
1	2019-07-30	1	-clopiodgrel	0	0	0	3	2	2019-07-07	40	0	0	0	0	0	0	0	2020-08-19	2020-08-19	2020-08-19	2022-08-24	RI	0	0	0	0	0	0	0	0		0	0	0	0	0			1	1	0	0	63	0		0	0	2019-07-04	2022-08-24
1	2020-07-07	1	-prasugrel	0	0	0	6	1	2020-07-11	55	0	0	0	0	0	0	0	2020-08-19	2020-08-19	2020-08-19	2022-08-24	RI	0	0	0	0	0	0	1	0		0	0	0	0	0	0		0	0	0	0	66	0	0	0	0	2020-07-05	2022-08-24
1	2020-02-24	1	-clopiodgrel	0	0	0	10	3	2020-02-25	50	1	0	0	0		0	0	2020-08-19	2018-08-17	2020-08-19	2022-08-24	RI	0	0	0	0	0	0	0	0	-Nueva	0	1	0	0	1	0		1	1	0	0	58	0	SCASEST	1	1	2020-02-15	2022-08-24
1	2018-11-12	1	-clopiodgrel	0	0	0	11	1	2018-11-14	35	1	0	1	0	0	0	0	2020-06-10	2020-06-02	2020-06-10	2022-08-24	RI	0	0	0	0	1	0	0	0	-Lesion previa >70	0	1	0	0	1	0		1	1	1	0	43	0	SCASEST	1	0	2018-11-03	2022-08-24
1	2020-11-18	1	-clopiodgrel	0	IVUS/FFR	0	7	3	2020-11-21	60	0	0	0	1	0	0	0	2018-02-08	2018-02-08	2018-02-08	2022-02-08	RI	0	0	0	0	0	0	0	0		0	1	0	1	0			1	1	0	0	79	0		0	1	2020-11-14	2022-02-08
1	2021-06-21	0	-ticagrelor	0	0	0	6	2	2021-04-25	60	0	0	0	0	0	0	1	2020-07-20	2020-07-20	2020-07-20	2022-08-29	RI	0	0	0	0	0	0	0	0		1	0	0	1	0			1	1	0	0	82	0		0	0	2021-04-19	2022-08-29
1	2021-05-22	0	-clopiodgrel	0	0	0	3	2	2021-04-12	55	0	0	0	0	0	0	1	2020-06-10	2020-06-10	2020-06-10	2022-08-29	RI	0	0	0	0	1	0	0	0		0	1	0	1	0			0	0	0	0	55	0		0	0	2021-04-09	2022-08-29
1	2021-05-03	0	-clopiodgrel	0	0	0	4	2	2021-04-21	60	0	0	0	0	0	0	1	2020-06-10	2020-06-10	2020-06-10	2022-08-29	RI	0	0	0	0	0	0	0	0		0	0	0	0	1			1	0	0	0	68	0		0	1	2021-04-17	2021-02-26
1	2021-04-28	1	-prasugrel	0	0	0	12	1	2021-05-02		0	0	0	0	0	0	0	2020-06-10	2020-06-10	2020-06-10	2022-08-24	RI	0	0	0	0	1	0	0	0		1	0	1	1	0			1	1	0	0	62	0		0	0	2021-04-22	2021-02-24
1	2021-07-12	1	-prasugrel	0	0	0	7	3	2021-07-13	56	0	0	0	0		0	0	2020-08-19	2020-08-19	2020-08-19	2022-08-24	RI	0	0	0	0	0	0	1	0		0	0	0	0	0			0	0	0	0	43	0		0	0	2021-07-06	2022-08-24
1	2021-05-03	1	-prasugrel	0	Clini	0	5	2	2021-05-05		0	0	0	0	0	0	0	2020-08-19	2020-08-19	2020-08-19	2022-08-24	RI	0	0	0	0	0	0	0	0		0	0	0	1	0			1	1	0	0	64	0		0	0	2021-04-30	2022-08-24
1	2020-05-16	1	-ticagrelor	0	0	0	7	2	2020-05-17	45	0	0	0	0	0	0	0	2020-08-19	2020-08-19	2020-08-19	2022-08-24	RI	0	0	0	0	0	0	0	0		0	0	0	1	0			0	0	0	0	53	0		0	0	2020-05-10	2022-08-24
1	2021-11-02	0	-clopiodgrel	0	0	0	6	1	2021-07-17	60	0	0	0	0	0	0	1	2020-06-10	2020-06-10	2020-06-10	2022-08-29	RI	0	0	0	0	0	0	1	0		0	0	0	0	0			1	0	0	0	58	0		0	1	2021-07-11	2022-08-29
1	2020-11-24	1	-clopiodgrel	0	0	0	10	4	2020-11-30	35	0	0		1	0	0	0	2020-01-22	2020-01-22	2020-01-22	2022-01-22	RI	0	0	0	0	1	0	0	0		0	1	0	1	0			0	0	0	0	75	1		0	0	2020-11-20	2022-01-22
1	2020-11-10	1	-prasugrel	0	0	0	10	4	2020-11-18	45	0	0	0	0	0	0	0	2020-08-20	2020-08-20	2020-08-20	2022-08-24	RI	0	0	0	0	0	0	0	0		0	0	0	0	0			0	0	0	0	52	0		0	0	2020-11-08	2022-08-24
1	2020-11-10	1	-ticagrelor	0	0	0	5	2	2020-11-11		0	0	0	0			0	2017-12-21	2017-12-21	2017-12-21	2022-08-24	RI	0	0	0	0	0	0	0	0		0	0	0	1	0			1	0	0	0	61	0		0	1	2020-11-06	2022-08-24
1	2021-06-28	0	-ticagrelor	1	0	0	5	1	2021-04-11		0	0	0	0	0	0	1	2022-01-19	2020-07-20	2020-07-20	2022-08-29	RI	0	0	0	0	1	0	0	0	-Lesion previa >70	0	0	0	1	0	0		0	0	1	0	72	0	Dolor torácico	0	1	2021-04-06	2022-08-29
1	2021-11-10	1	-ticagrelor	0	0	0	5	3	2021-11-13	60	0	0	0	0		0	0	2020-08-20	2020-08-20	2020-08-20	2022-08-24	RI	1	0	0	0	0	0	1	0		0	0	0	0	0			1	1	0	0	74	0		0	0	2021-11-08	2022-07-04
1	2021-06-07	0	-ticagrelor	0	0	0	6	5	2021-05-23	49	0	0	0	0			1	2020-07-20	2020-07-20	2020-07-20	2022-03-10	RI	0	0	0	0	0	0	1	0		1	1	0	0	0			0	1	0	0	51	0		0	0	2021-05-17	2022-08-29
1	2021-06-27	0		0	0	0	5	3	2021-05-30	35	0	0	0	0			1	2020-07-20	2020-07-20	2020-07-20	2022-08-29	RI	0	0	0	0	0	0	0	0		0	0	0	0	0			1	1	0	0	53	0		0	0	2021-05-25	2022-08-29
1	2021-08-02	1	-prasugrel	0	0	0	6	1	2021-08-03		0	0	0	0	0	0	0	2020-08-20	2020-08-20	2020-08-20	2022-08-24	RI	0	0	0	0	0	0	1	0		0	0	0	0	0			1	0	0	0	51	0		0	0	2021-07-28	2022-08-24
1	2021-09-21	0	-prasugrel	0	0	0	4	2	2021-07-31	60	0	0	0	0	0	0	1	2020-07-20	2020-07-20	2020-07-20	2022-08-29	RI	0	0	0	0	0	0	0	0		1	0	0	1	0			0	0	0	0	56	0		0	1	2021-07-27	2022-08-29
1	2021-12-28	0	-prasugrel	0	0	0	3	1	2021-12-09		0	0	0	0	0	0	1	2020-06-10	2020-06-10	2020-06-10	2022-08-29	RI	0	0	0	0	0	0	0	0		0	0	0	1	0			0	0	0	0	46	0	0	0	0	2021-12-06	2022-08-29
1	2021-08-03	1	-ticagrelor	0	0	0	5	2	2021-08-04	60	0	0	0	0	0	0	0	2020-08-20	2020-08-20	2020-08-20	2022-08-24	RI	0	0	0	0	0	0	0	0		1	0	0	1	0			1	1	0	0	58	0		0	0	2021-07-30	2022-08-24
1	2021-09-28	1	-prasugrel	0	0	0	8	3	2021-09-28	57	0	0	0	0	0	0	0	2020-08-20	2020-08-20	2020-08-20	2022-08-24	RI	0	0	0	0	0	0	0	0		1	0	0	0	0			1	0	0	0	51	0		0	0	2021-09-21	2022-08-24
1	2021-06-23	1	-clopiodgrel	1	0	0	8	7	2021-06-27	60	1	0	1	0	0	0	0	2019-04-01	2019-01-23	2021-01-01	2022-08-24	RI	0	0	0	0	0	0	1	1	-ARI	0	0	0	0	0	0		1	1	1	0	71	0	Dolor torácico	0	0	2021-06-19	2022-02-13
1	2021-08-29	1	-clopiodgrel	0	0	0	6	5	2021-08-31	35	0	0	0	0	0	0	0	2020-08-20	2020-08-20	2020-08-20	2022-08-24	RI	0	0	0	0	0	0	1	0		0	0	0	0	0			0	0	0	0	60	0		0	1	2021-08-25	2022-08-24
1	2021-01-11	0	-prasugrel	0	0	0	6	2	2020-12-12		0	0	0	0	0	0	1	2020-07-20	2020-07-20	2020-07-20	2021-03-10	RI	0	0	0	0	0	0	0	1		0	0	0	0	0		35	1	0	0	0	57	0		0	0	2020-12-06	2022-08-29
1	2018-01-04	1	-ticagrelor	0	0	0	4	2	2018-01-05	40	0	0	0	0		0	0	2020-08-20	2020-08-20	2020-08-20	2022-08-24	RI	0	0	0	0	0	0	0	0		0	1	0	0	0		3	1	1	0	0	69	0		0	0	2018-01-01	2022-08-24
1	2018-01-09	1	-prasugrel	0	0	0	4	2	2018-01-10	60	0	0	0	0		0	0	2020-08-20	2020-08-20	2020-08-20	2022-08-24	RI	0	0	0	0	0	0	0	0		0	0	0	0	1		3	0	0	0	0	64	0		0	0	2018-01-06	2022-08-24
1	2018-01-16	1		0	0	0	8	4	2018-01-19	60	0	0	0	0	0	0	0	2020-08-20	2020-08-20	2020-08-20	2022-08-24	RI	0	0	0	0	0	0	0	1		0	0	0	1	0		5	1	1	0	0	69	0		0	0	2018-01-11	2022-08-24
1	2018-01-15	1	-ticagrelor	0	0	0	8	3	2018-01-16	55	0	0	0	0	0	0	0	2020-06-10	2020-06-10	2020-06-10	2022-08-24	RI	0	0	0	0	0	0	0	0		0	0	0	1	0		7	0	0	0	0	72	0		0	0	2018-01-08	2022-08-24
1	2018-02-20	0	-ticagrelor	0	0	0	9	5	2018-02-02	60	0	0	0	0			1	2020-07-20	2020-07-20	2020-07-20	2022-08-29	RD	0	0	0	0	0	0	1	0		0	0	0	1	0		3	1	1	0	0	67	0	0	1	1	2018-02-17	2022-08-29
1	2018-03-05	0	-prasugrel	0	0	0	5	3	2018-02-23	60	0	0	0	0	0	0	1	2020-07-20	2020-07-20	2020-07-20	2022-08-29	RI	0	0	0	0	0	0	0	0		1	0	0	1	0		3	1	0	0	0	61	0		0	1	2018-02-18	2022-08-29
1	2018-04-02	0	-clopiodgrel	0	0	0	5	3	2018-02-27	38	0	0	0	0	0	0	1	2020-07-20	2020-07-20	2020-07-20	2022-08-29	RI	0	0	0	0	0	0	1	1		0	0	0	0	0		100	0	0	0	0	81	0		0	0	2018-02-22	2020-06-04
1	2018-06-16	1	-ticagrelor	0	0	0	8	4	2018-06-18	55	0	0	0	0		0	0	2020-08-20	2020-08-20	2020-08-20	2022-08-24	RI	0	0	0	0	0	0	0	0		0	0	0	1	0		6	1	1	0	0	55	0		0	0	2018-06-10	2022-08-24
1	2018-06-08	1	-clopiodgrel	0	0	0	9	3	2018-06-09	57	0	0	0	0	0	0	0	2020-08-20	2020-08-20	2020-08-20	2022-08-24	RI	0	0	0	0	0	0	0	0		0	0	0	0	1		7	0	1	0	0	71	0		0	1	2018-05-31	2022-08-24
1	2018-06-18	0	-prasugrel	0	0	0	4	2	2018-05-17	60	0	0	0	0	0	0	1	2020-07-20	2020-07-20	2020-07-20	2022-08-29	RI	0	0	0	0	0	0	0	0		0	1	0	0	0		35	1	0	0	0	65	0		0	0	2018-05-13	2022-08-29
1	2018-06-19	0	-clopiodgrel	0	0	0	5	2	2018-05-17	55	0	0	0	0	0	0	1	2020-07-20	2020-07-20	2020-07-20	2022-08-29	RI	0	0	0	0	0	0	0	0		1	0	0	0	0		36	0	0	0	0	72	0		0	1	2018-05-13	2022-08-29
1	2018-04-09	1	-prasugrel	0	0	0	7	3	2018-04-10	54	0	0	0	0	0	0	0	2020-08-20	2020-08-20	2020-08-20	2022-08-24	RI	0	0	0	0	0	0	0	0		1	0	0	0	0		6	1	0	0	0	46	0		0	1	2018-04-03	2022-08-24
1	2018-03-27	1	-clopiodgrel	0	0	0	9	3	2018-03-28		0	0	0	0	0	0	0	2020-08-20	2020-08-20	2020-08-20	2022-08-24	RI	0	0	0	0	0	0	0	1		0	0	0	1	0		8	0	0	0	0	77	1		0	1	2018-03-19	2022-08-24
1	2018-04-12	0	-prasugrel	0	0	0	4	2	2018-03-16	50	0	0	0	0	0	0	1	2020-07-20	2020-07-20	2020-07-20	2022-08-29	RI	0	0	0	0	0	0	0	1		0	0	0	0	0		30	0	0	0	0	51	0		0	0	2018-03-12	2022-08-29
1	2018-03-26	0	-clopiodgrel	0	0	0	4	3	2018-03-13	50	0	0	0	0	0	0	1	2020-07-20	2020-07-20	2020-07-20	2022-08-29	RI	0	0	0	0	0	0	0	0		0	0	0	1	1		23	1	0	0	0	50	0		0	0	2018-03-09	2022-08-29
1	2018-04-12	0	-prasugrel	0	0	0	4	2	2018-03-16	50	0	0	0	0	0	0	1	2020-07-20	2020-07-20	2020-07-20	2022-08-29	RI	0	0	0	0	0	0	1	0		0	0	0	0	0		30	0	0	0	0	51	0		0	0	2018-03-12	2022-08-29
1	2018-04-04	0		0	0	0	6	3	2018-03-13	40	0	0	0	0	0	0	1	2020-07-20	2020-07-20	2020-07-20	2022-08-29	RI	0	0	0	0	1	0	0	0		0	1	0	0	0		27	1	0	0	0	51	0		0	0	2018-03-07	2022-08-29
1	2018-05-02	0	-clopiodgrel	0	0	0	3	3	2018-02-25	38	0	1	0	0	0	0	1	2020-07-20	2020-07-20	2018-04-21	2022-08-29	RI	0	0	0	0	0	0	1	1		1	0	0	0	0		102	0	0	0	0	81	0	IC	1	0	2018-02-22	2020-06-04
1	2018-10-30	1	-ticagrelor	0	0	0	7	3	2018-11-05	50	0	0	0	0	0	0	0	2020-08-20	2020-08-20	2020-08-20	2022-08-24	RI	0	0	0	0	0	0	0	0		0	0	0	0	1		2	1	0	0	0	68	1		0	0	2018-10-28	2022-08-24
1	2018-11-06	1	-ticagrelor	0	0	0	5	4	2018-11-07	60	0	0	0	0		0	0	2020-08-20	2020-08-20	2020-08-20	2022-08-24	RI	0	0	0	0	0	0	0	0		1	1	0	0	0		3	1	0	0	0	53	0		0	0	2018-11-03	2022-08-24
1	2018-12-05	1	-clopiodgrel	0	0	0	9	5	2018-12-12	40	0	0	0	0	0	0	0	2020-08-20	2020-08-20	2020-08-20	2022-08-24	RI	0	0	0	0	0	0	0	1		0	1	0	0	0		2	1	0	0	0	61	0		0	1	2018-12-03	2022-08-24
1	2018-12-20	1	-ticagrelor	0	0	0	7	4	2018-12-21	55	0	0	0	0	0	0	0	2020-08-20	2020-08-20	2020-08-20	2022-08-24	RI	0	0	0	0	1	0	1	0		0	0	0	0	0		6	0	1	0	0	60	0		0	0	2018-12-14	2022-08-24
1	2018-12-17	0	-prasugrel	0	0	0	6	1	2018-11-29	45	0	0	0	0	0	0	1	2020-07-20	2020-07-20	2020-07-20	2022-08-29	RI	0	0	0	0	0	0	0	0		0	1	0	0	0			1	1	0	0	65	0		0	0	2018-11-23	2022-08-29
1	2019-01-15	0	-ticagrelor	0	0	0	4	2	2018-11-30	60	0	0	0	0	0	0	1	2020-07-20	2020-07-20	2020-07-20	2021-03-10	RI	0	0	0	0	0	0	0	1		1	0	0	0	0			1	0	0	0	61	0		0	0	2018-11-26	2022-08-29
1	2018-12-18	0	-ticagrelor	0	0	0	5	3	2018-11-29	55	0	0	0	0	0	0	1	2020-07-20	2020-07-20	2020-07-20	2022-08-29	RI	0	0	0	0	0	0	0	0		1	0	0	0	0			0	0	0	0	73	0		0	1	2018-11-25	2022-08-29
1	2019-02-16	0	-ticagrelor	0	0	0	4	2	2018-12-10	44	0	0	0	0	0	0	1	2020-07-20	2020-07-20	2020-07-20	2022-08-29	RI	0	0	0	0	0	0	0	0		0	0	0	1	0			1	0	0	0	74	1		0	0	2018-12-06	2022-08-29
1	2019-06-04	0	-ticagrelor	0	0	0	4	3	2019-04-25	54	0	0	0	0	0	0	1	2020-07-20	2020-07-20	2020-07-20	2022-08-29	RI	0	0	0	0	0	0	0	0		1	1	0	1	0			1	1	0	0	50	0		0	1	2019-04-21	2022-08-29
1	2019-01-08	1	-ticagrelor	0	0	0	8	3	2019-01-09	58	0	0	0	0	0	0	0	2020-08-20	2020-08-20	2020-08-20	2022-08-24	RI	0	0	0	0	0	0	0	0		1	0	0	1	1		7	1	0	0	0	81	0		0	0	2019-01-01	2022-08-24
1	2019-01-15	1	-clopiodgrel	0	0	0	8	3	2019-01-21	60	0	1	0	0	0	0	0	2020-08-20	2020-08-20	2019-02-11	2021-03-10	RI	0	0	0	0	0	0	0	0		0	0	1	1	0		2	1	1	0	0	88	1	IC	1	0	2019-01-13	2019-08-28
1	2018-04-20	0	-ticagrelor	0	0	0	7	2	2018-03-21	60	0	0	0	0	0	0	1	2020-07-20	2020-07-20	2020-07-20	2022-08-29	RI	0	0	0	0	0	0	0	0		0	1	0	0	0			0	0	0	0	76	0		0		2018-03-14	2022-08-29
1	2021-12-29	1	-prasugrel	0	0	0	7	4	2021-12-31	55	0	0	0	0	0	0	0	2020-08-20	2020-08-20	2020-08-20	2022-08-24	RI	0	0	0	0	0	0	0	0		0	0	0	1	0			1	0	0	0	55	0		0	0	2021-12-24	2022-08-24
1	2018-10-05	0	-ticagrelor	0	0	0	6	2	2018-04-04	60	0	0	0	0	0	0	1	2020-07-20	2020-07-20	2020-07-20	2022-08-29	RI	0	0	0	0	1	0	0	1		1	0	0	0	0			1	0	0	0	48	0		0	0	2018-03-31	2022-08-29
1	2018-04-03	1	-clopiodgrel	0	0	0	6	4	2018-04-04	60	1	0	0	0	0	0	0	2020-08-20	2020-08-20	2020-08-20	2022-08-24	RI	1	0	0	0	0	0	0	0	-Lesion previa >70	1	0	0	0	1	0		1	1	0	0	71	1	SCASEST	1	1	2018-03-29	2022-08-24
1	2018-04-05	1	-clopiodgrel	0	0	0	7	3	2018-04-11	40	0	0	0	0	0	0	0	2020-08-20	2020-08-20	2020-08-20	2022-08-24	RI	0	0	0	0	0	0	0	0		0	0	0	0	1			1	0	0	0	67	0		0	1	2018-04-04	2022-08-24
1	2018-05-07	1	-ticagrelor	0	0	0	9	2	2018-05-08	50	0	0	0	0	0	0	0	2021-01-01	2021-01-01	2021-01-01	2022-08-24	RI	0	0	0	0	0	0	0	0		0	0	0	0	0			0	0	0	0	66	0		0	0	2018-04-30	2022-08-24
1	2018-10-26	0		0	0	0	3	2	2018-02-16		0	0	0	0	0	0	1	2020-07-20	2020-07-20	2020-07-20	2022-08-29	RI	0	0	0	0	0	0	0	1		0	0	0	0	0			1	1	0	0	56	0		0	0	2018-02-13	2022-08-29
1	2018-07-18	1	-prasugrel	0	0	0	5	2	2018-07-19	67	0	0	0	0	0	0	0	2020-08-20	2020-08-20	2020-08-20	2022-08-24	RI	0	0	0	0	0	0	0	1		1	0	0	0	0		4	1	0	0	0	57	0		0	0	2018-07-14	2022-08-24
1	2018-12-17	0	-prasugrel	0	0	0	6	1	2018-11-29	48	0	0	0	0	0	0	1	2020-07-20	2020-07-20	2020-07-20	2022-08-29	RI	0	0	0	0	0	0	0	0		0	1	0	0	0			0	1	0	0	65			0	0	2018-11-23	2022-08-29
1	2018-08-18	1	-ticagrelor	0	0	0	6	2	2018-08-18	65	0	0	0	0	0	0	0	2020-08-20	2020-08-20	2020-08-20	2022-08-24	RI	0	0	0	0	0	0	1	0		0	0	0	0	0			1	0	0	0	54	0		0	0	2018-08-18	2022-08-24
1	2019-02-14	0	-prasugrel	0	0	0	6	2	2018-08-16		0	0	0	1	0	0	1	2020-04-05	2020-04-05	2020-04-05	2022-08-29	RI	0	0	0	0	0	0	0	1		1	0	0	0	0		180	1	0	0	0	62	1		0	0	2018-08-10	2022-08-29
1	2018-10-22	0		0	0	0	6	3	2018-08-16	40	0	0	0	0	0	0	1	2020-07-18	2020-07-18	2020-07-18	2022-08-29	RI	0	0	0	0	1	0	0	0		1	0	0	0	0		60	0	0	0	0	72	1		0	0	2018-08-10	2022-08-29
1	2019-01-15	0	-ticagrelor	0	0	0	4	2	2018-11-30	40	0	0	0	0	0	0	1	2020-07-18	2020-07-18	2020-07-18	2022-08-29	RI	0	0	0	0	0	0	0	0		1	0	0	0	0			0	0	0	0	61	0		0	0	2018-11-26	2022-08-29
1	2019-04-11	1	-ticagrelor	0	IVUS/FFR	0	6	2	2019-04-12	40	0	0	0	0	0	0	0	2020-08-20	2020-08-20	2020-08-20	2022-08-24	RI	0	0	0	0	1	0	1	0		0	0	0	0	0			1	0	0	0	71	0		0	1	2019-04-06	2022-08-24
1	2019-04-11	1	-prasugrel	0	IVUS/FFR	0	13	2	2019-04-12		0	0	0	0	0	0	0	2020-08-20	2020-08-20	2020-08-20	2022-08-24	RI	0	0	0	0	0	0	0	0		1	0	0	1	0			0	0	0	0	44	0		0	0	2019-03-30	2022-08-24
1	2019-02-21	1	-clopiodgrel	0	0	0	3	2	2019-02-22	60	0	0	0	0	0	0	0	2020-08-20	2020-08-20	2020-08-20	2022-08-24	RI	0	0	0	0	0	0	0	0		0	1	0	0	0			0	0	0	0	68	0		0	0	2019-02-19	2022-08-24
1	2019-03-27	0	-prasugrel	0	0	0	3	2	2019-02-22	60	0	0	0	0	0	0	1	2020-07-18	2020-07-18	2020-07-18	2022-08-29	RI	0	0	0	0	0	0	0	0		0	0	0	0	1			0	0	0	0	58	0		0	0	2019-02-19	2022-08-29
1	2019-03-27	0	-ticagrelor	0	0	0	4	2	2019-02-21	45	0	0	0	0	0	0	1	2020-07-18	2020-07-18	2020-07-18	2022-08-29	RI	0	0	0	0	0	0	0	0		0	1	0	0	0			0	0	0	0	63	0		0	0	2019-02-17	2022-08-29
1	2019-05-09	0	-clopiodgrel	0	0	0	6	4	2019-03-21	50	0	0	0	0	0	0	1	2020-07-18	2020-07-18	2020-07-18	2022-08-29	RD	0	0	0	0	0	0	0	0		0	0	0	1	0			1	1	0	0	86	1		0	0	2019-03-15	2022-08-29
1	2019-05-22	0	-ticagrelor	0	0	0	5	3	2019-04-17	55	0	0	0	0	0	0	1	2020-07-18	2020-07-18	2020-07-18	2022-08-29	RI	0	0	0	0	0	0	0	0		0	0	0	0	1			1	0	1	0	71	0			0	2019-04-12	2021-03-04
1	2019-04-11	1	-ticagrelor	0	IVUS/FFR	0	10	7	2019-04-15	35	0	0	0	0	0	0	0	2020-08-20	2020-08-20	2020-08-20	2022-08-24	RI	0	0	0	0	0	0	0	0		0	0	0	0	1			1	0	0	0	62	0		0	0	2019-04-05	2022-08-24
1	2019-05-22	0	-ticagrelor	0	0	0	5	3	2019-04-17	60	0	0	0	0	0	0	1	2020-07-18	2020-07-18	2020-07-18	2022-08-29	RI	0	0	0	0	0	0	0	0		0	0	0	0	1			1	1	1	0	71	0		0	0	2019-04-12	2022-08-29
1	2019-05-31	0	-ticagrelor	0	0	0	4	2	2019-04-17	47	0	0	0	0	0	0	1	2020-07-18	2020-07-18	2020-07-18	2022-08-29	RI	0	0	0	0	0	0	0	0		0	0	0	0	0			0	0	0	0	75	0	0	0	0	2019-04-13	2022-08-29
1	2018-12-11	0	-prasugrel	0	0	0	4	2	2018-10-11	51	0	0	0	0	0	0	1	2020-07-18	2020-07-18	2020-07-18	2022-08-29	RI	0	0	0	0	0	0	0	0		0	0	0	1	1			0	1	0	0	63	0	0	0	1	2018-09-03	2022-08-29
1	2019-10-11	0	-clopiodgrel	0	0	0	5	4	2019-07-30	60	0	0	0	0	0	0	1	2020-07-18	2020-07-18	2020-07-18	2022-08-29	RI	0	0	0	0	0	0	0	0		0	0	0	1	0			1	0	0	0	69	0	0	0	0	2019-07-25	2022-08-29
1	2019-07-18	0	-clopiodgrel	0	0	0	6	2	2019-06-03	60	0	0	0	0	0	0	1	2020-06-10	2020-06-10	2020-06-10	2022-08-29	RI	0	0	0	0	0	0	0	0		0	0	0	0	1			0	1	0	0	61	0	0	0	1	2019-05-28	2022-08-29
1	2019-04-30	1	-prasugrel	0	0	0	5	3	2019-05-03	40	0	0	0	0	0	0	0	2020-08-20	2020-08-20	2020-08-20	2022-08-24	RI	0	0	0	0	0	0	1	0		1	0	0	0	0			0	0	0	0	56	0	0	0	0	2019-04-28	2022-08-24
1	2019-05-10	1	-prasugrel	0	0	0	6	2	2019-05-13	40	0	0	0	0	0	0	0	2020-08-20	2020-08-20	2020-08-20	2022-08-24	RI	0	0	0	0	0	0	0	0		1	0	0	0	1			1	0	0	0	61	0	0	0	0	2019-05-07	2022-08-24
1	2019-05-09	1	-ticagrelor	0	0	0	7	2	2019-05-13	50	0	0	0	0	0	0	0	2020-08-20	2020-08-20	2020-08-20	2022-08-24	RI	0	0	0	0	0	0	1	1		0	0	0	0	0			1	0	0	0	74	0	0	0	0	2019-05-06	2022-08-24
1	2019-06-28	1	-clopiodgrel	0	IVUS/FFR	0	8	7	2019-07-01	60	0	0	0	0	0	0	0	2019-08-07	2019-08-07	2019-08-07	2022-08-24	RI	0	0	0	0	0	0	0	0		0	0	0	1	0			1	1	0	0	91	0	0	0	1	2019-06-23	2022-08-24
1	2019-05-10	1	-prasugrel	0	0	0	5	2	2019-05-11	65	0	0	0	0	0	0	0	2020-08-20	2020-08-20	2020-08-20	2022-08-24	RI	0	0	0	0	1	0	0	0		0	0	0	0	1			1	0	0	0	58	0	0	0	0	2019-05-06	2022-08-24
1	2019-08-27	0	-ticagrelor	0	0	0	3	1	2019-06-26		0	0	0	0	0	0	1	2020-07-18	2020-07-18	2020-07-18	2022-08-29	RI	0	0	0	0	0	0	0	1		0	0	0	0	1			1	0	0	0	58	0	0	0	1	2019-06-23	2022-08-29
1	2019-10-04	1	-clopiodgrel	0	0	0	8	2	2019-10-05	40	0	0	0	0	0	0	0	2020-08-20	2020-08-20	2020-08-20	2022-08-24	RI	0	0	0	0	0	0	0	0		1	0	0	0	0			1	0	0	0	49	0	0	0	0	2019-09-27	2022-08-24
1	2019-10-07	0	-prasugrel	0	0	0	3	2	2019-08-23	55	0	0	0	0	0	0	1	2021-03-10	2021-03-10	2020-07-18	2022-08-29	RI	0	0	0	0	0	0	0	0		0	0	0	1	0			1	0	0	0	59	0	0	0	0	2019-08-20	2022-08-29
1	2019-08-13	1	-ticagrelor	0	0	0	4	3	2019-08-14	56	0	0	0	0	0	0	0	2021-03-10	2021-03-10	2021-03-10	2022-08-24	RI	0	0	0	0	0	0	0	0		0	0	0	1	0			0	0	0	0	56	0	0	0	0	2019-08-13	2022-08-24
1	2020-10-16	0	-ticagrelor	0	0	0	2	1	2020-09-21	64	0	0		0	0	0	1	2022-08-24	2022-08-24	2022-08-24	2022-08-24	RI	0	0	0	0	0	0	0	0		0	1	0	0	0			1	0	0	0	70	0			1	2020-09-19
1	2020-01-13	1	-prasugrel	0	IVUS/FFR		7	4	2020-01-15	32	0	0		0	0	0	0	2022-08-24	2022-08-24	2022-08-24	2022-08-24	RI	0	0	0	1		0					1						0	0	0	0	49	0			0	2020-01-08	2022-08-24
1	2020-01-24	0	-prasugrel	0		0	7	4	2022-01-09	40	0	0		1		0	1				2020-04-30	RI	0	0	0	1		0	0	0		0	0	0	0	0			1	0	0	0	66	0			0	2020-01-03
1	2021-01-25	1		0	0	0	6	4	2021-01-27	60	0	0		0	0	0	0	2022-08-29			2022-08-29	RI	0	0	0	1		0	0	0		0	0	0	1	0			1	1	0	0	60	0			1	2021-01-21	2022-08-24
1	2020-11-04	1		0	0		5	2	2020-11-05	60	1	0		0	0	0	0	2022-08-24	2021-06-11	2022-08-24	2022-08-24	RI	0	0	0	1		0	0	0	-ARI	0	1	0	0	0	0		1	1	0	0	71	0	SCASEST		1	2020-10-31	2022-08-24
1	2020-09-28	0	-prasugrel	0	0	0	6	2	2020-08-28	35	0	0		0	0	0	1	2022-08-24	2022-08-24	2022-08-24	2022-08-24	RI	0	0	0	1		0	1	0		0	0	0	0	0			1	0	0	0	54	0			0	2020-08-22	2022-08-24
0	2020-07-31	1	-prasugrel	0	IVUS/FFR		25	11	2020-08-19	35	0	1		0	0	0	0	2022-08-24	2022-08-24	2020-07-31	2022-08-24	RD	0	0	0	1		0	0	0		0	60	0	0	0			0	0	0	0	64	0			0	2020-07-25	2022-08-24
1	2022-07-27	1	-clopiodgrel	0	0		7	2	2020-07-28	60	0	0		0	0	0	0				2022-08-29	RI	0	0	1	1		0	0	0		0	0	0	1	0			1	1	0	0	55	0			0	2020-07-21	2022-08-24
1	2020-07-23	1	-ticagrelor	0	0		4	3	2020-07-24	45	0	0		0	0	0	0	2022-08-24	2022-08-24	2022-08-24	2022-08-24	RI	0	0	0	1		0	0	0		0	0	0	0	0			0	1	0	0	58	0			0	2020-07-17	2022-08-24
1	2020-06-02	1	-ticagrelor		0	0	2	3	2020-06-05	55				0			0				2022-08-29	RI	0	0	0	1		0	0	0		0	0	1	1	0			1	0	0	0	52	0			0	2020-05-30	2022-08-29
1	2020-07-13	0	-ticagrelor	0			2	2	2020-06-17	40	0	0		0	0	0	1				2022-08-29	RD	0	0	0	1		0	0	0		1	0	0	1	0			1	0	0	0	57	0			1	2020-07-13
1	2021-04-19	1	-clopiodgrel	0	0		4	3	2021-04-20	45	1	0		0	0	0	0	2022-08-24	2021-09-06		2022-08-24	RD	0	0	0	1		0	0	0	-Nueva	0	0	0	0	1	0		1	1	0	0	63	0	SCACEST		0	2021-04-16	2022-08-24
1	2020-01-27	0	-prasugrel	0		0	5	1	2020-01-07	60	0	0	0	0	0	0	1				2022-08-29	RI	0	0	0	1	0	0	0	0		0	0	0	1	0			1	1	0	0	60	0			0	2020-01-01	2022-08-24
1	2020-05-14	0	-clopiodgrel	0		0	3	1	2020-04-19	50	0	0		0	0	0	1	2022-08-25	2022-08-25	2022-08-25	2022-08-25	RI	0	0	0	1		0	0	0		0	0	0	1	0			1	0	0	0	55	0			0	2022-04-15	2022-08-25
1	2020-03-09	1	-clopiodgrel	0	0		2	3	2020-03-12	48	0	0		1	0	0	0				2020-09-30	RI	1	0	0	1		0	0	0		0	0	0	0	1			0	1	0	0	77	0			1	2020-03-07	2020-09-30
1	2020-03-13	1	-clopiodgrel	0	0		7	3	2020-03-14	45	0	0		1	0	0	0				2021-10-30	RI	0	0	0	1		0	0	0		0	1	0	1	0			1	0	0	0	77	0			0	2020-03-07	2021-10-30
1	2020-03-06	1	-ticagrelor	0	0		5	1	2020-03-09	65	0	0		0	0	0	0				2022-08-24	RI	0	0	0	1		0	0	0		0	0	1	0	0			1	0	0	0	51	0			0	2020-03-04	2022-08-29
1	2020-08-21	0	-clopiodgrel	0		0	3	1	2020-07-21	55	0	0		1	0	0	1				2022-05-28	RI	0	0	0	1		0	0	0		0	1	0	1	0			0	1	0	0	84	0			1	2020-07-18	2022-05-28
1	2020-03-05	0	-prasugrel	0		0	7	2	2019-12-02	37	0	0		0	0	0	1				2022-08-29	RI	0	0	0	0		0	0	0		1	0	0	0	0			1	1	0	0	54	0			1	2019-11-25
1	2019-08-08	1		0	IVUS/FFR		9	5	2019-08-12	48	0	0		0	0	0	0				2022-08-24	RI	0	0	0	1		0	0	0		0	1	0	0	0			0	0	0	0	71	0			0	2019-08-03	2022-08-29
1	2019-10-04	1		0	0		8	3	2019-10-05		0	0		0	0	0	0				2022-08-24	RI	0	0	0	1		0	0	0		0	0	0	0	0			0	0	0	0	49	0			0	2019-09-27	2022-08-29
1	2021-02-26	0	-clopiodgrel	0		0	2	1	2021-02-05	45	0	0		1	0	0	1				2022-08-17	RI	0	0	0	1		0	0	0		1	0	0	0	0			0	1	0	0	77	0			1	2021-02-03	2022-08-17
1	2019-08-13	1	-ticagrelor	0	0	0	4	2	2019-08-14	46	0	0		0	0		0				2022-08-29	RI	0	0	0	0	1	0	0	0		0	0	0	1	0			0	0	0	0	56	0			0	2019-08-10	2022-08-29
1	2019-10-02	0	-prasugrel	0	0	0	3	1	2019-08-23	55	0	0		0	0	0	1				2022-08-29	RI	0	0	0	0		0	0	0		0	0	0	1	0			1	0	0	0	59	0			0	2019-08-20	2022-08-24
1	2020-12-18	0	-clopiodgrel	0	0	0	3	2	2020-11-18	60	0	0		0	0	0	1				2022-08-29	RI	1	0	0	0		0	0	0		0	1	0	0	0			0	1	0	0	80	0			0	2020-11-15	2022-08-24
1	2019-11-19	0	-prasugrel	0		0	4	2	2019-10-16	40	0	0		0	0	0	1				2022-08-29	RI	0	0	0	0		0											0	0	0	0	64	0			1	2019-10-12	2022-08-24
1	2020-02-19	0	-ticagrelor	0			5	3	2020-01-31	50	0	1		0	0	0	1	2022-08-24	2022-08-24	2021-08-28	2022-08-24	RD	0	0	0	0		0	0	0		0	0	0	1	0			0	0	0	0	75	0	IC		0	2020-01-26	2022-08-24
1	2021-02-18	1	-clopiodgrel	0	0		9	4	2021-02-19	50	0	0		0	0	0	0	2022-08-29	2022-08-29	2022-08-29	2022-08-29	RI	1	0	0	0		0	0	0		0	0	0	1	0			1	0	0	0	77	1			1	2021-02-10	2022-08-29
1	2019-05-24	0	-prasugrel	0			5	3	2019-04-23		0	0		0	0	0	1	2022-08-24	2022-08-24	2022-08-24	2022-08-24	RI	0	0	0	0		0	0	0		0	0	0	1	0			1	1	0	0	59	0			0	2019-04-18	2022-08-24
1	2019-07-12	1	-ticagrelor	0	0		10	2	2019-07-13	46	0	0		0	0	0	0	2022-08-29	2022-08-29	2022-08-29	2022-08-29	RI	0	0	0	0		0	1	0		0	0	0	0	0			0	0	0	0	54	0			0	2019-07-03	2022-08-29
1	2020-06-04	1	-prasugrel	0	0	0	8	3	2020-06-08	58	0	0		0	0	0	0	2022-08-29	2022-08-29	2022-08-29	2022-08-29	RD	0	0	0	0	0	0	0	0		0	0	0	1	1			0	0	1	0	56	0			0	2020-05-30	2022-08-29
1	2020-06-05	1	-ticagrelor	0	0		6	3	2020-06-06	55	0	0		0	0	0	0	2022-08-29	2022-08-29	2022-08-29	2022-08-29	RD	0	0	0	1	0	0	0	0		1	0	0	0	0			0	0	0	0	50	0			0	2020-05-30	2022-08-29
1	2021-11-03	1	-clopiodgrel	0	0	0	5	2	2021-11-04	53	0	0		0	0	0	0	2022-08-29	2022-08-29	2022-08-29	2022-08-29	RI	0	0	0	1	0	0	1	0		0	0	0	0	0			0	0	1	0	77	0			0	2021-10-31	2022-08-29
1	2020-12-29	1	-clopiodgrel	0	0		13	10	2021-01-11	45	0	1		0	0	0	0	2022-08-29	2022-08-29	2020-01-15	2022-08-29	RD	0	0	0	0	0	0	0	0		0	0	0	0	1			0	1	0	0	59	0			0	2020-12-27	2022-08-29
1	2019-10-29	1	-clopiodgrel	0	0	0	9	3	2019-11-04	45	0	0		0	0	0	0	2022-08-29	2022-08-29	2022-08-29	2022-08-29	RD	0	0	1	1	0	0	0	1		0	0	0	0	0			1	0	0	0	58	0			0	2019-10-27	2022-08-29
1	2019-12-04	0	-clopiodgrel	0	0	0	7	3	2019-11-14	52	0	0		0	0	0	1	2022-08-24	2022-08-24	2022-08-24	2022-08-24	RI	1	0	0	1	0	0	0	0		0	1	0	0	0			0	1	0	0	61	1			1	2019-11-08	2022-08-24
1	2019-12-02	1	-ticagrelor	0	0	0	5	3	2019-12-04	60	0	0		0	0	0	0	2022-08-29	2022-08-29	2022-08-29	2022-08-29	RI	0	0	0		0	0	0	0		0	0	0	1	0			0	0	0	0	58	0			0	2019-11-30	2022-08-29
1	2021-03-08	1	ticagrelor	0	0	0	4	3	2021-03-10	60	0	0		0	0	0	0	2022-08-29	2022-08-29	2022-08-29	2022-08-29	RI	0	0	0	1	0	0	0	0		1	0	0	0	0			1	0	0	0	65	0			0	2021-03-06	2022-08-29
1	2021-06-14	0	-clopiodgrel	0	0	0	5	3	2021-05-04	35	0	0		0	0	0	1				2022-08-29	RI	0	0	0	1	0	0	0	1		0	0	0	0	0			1	0	0	0	83	0			0	2021-04-30
1	2020-11-12	1	-ticagrelor	0	0	0	6	2	2020-11-13	61	0	0		0	0	0	0	2022-08-29	2022-08-29	2022-08-29	2022-08-29	RI	0	0	0	0	0	0	1	0		0	0	0	0	0			1	0	0	0	45	0			0	2020-11-07	2022-08-29
1	2019-12-12	1	-ticagrelor	0	IVUS/FFR	0	4	1	2019-12-13	50	0	0		0	0	0	0	2022-08-29	2022-08-29	2022-08-29	2022-08-29	RI	0	0	0	1		0	0	0		0	0	0	0	1			1	1	0	0	54	0			0	2019-12-09	2022-08-29
1	2021-02-26	1	-ticagrelor	0	0	0	5	2	2021-02-27	60	0	0		0	0	0	0	2022-08-29	2022-08-29	2022-08-29	2022-08-29	RI	0	0	0	1	0	0	1	0		0	1	0	0	0			1	0	0	0	65	0			0	2021-02-22	2022-08-29
1	2019-07-12	1	-clopiodgrel	0	0	0	5	3	2019-07-15	60	0	0		0	0	0	0	2022-08-29	2022-08-29	2022-08-29	2022-08-29	RI	0	0	0	0	0	0	0	0		0	0	0	0	70			1	1	0	0	84	0			0	2019-07-09	2022-08-29
1	2019-08-30	0	-prasugrel	0	0	0	6	2	2019-08-07	64	0	0		0	0	0	1	2022-08-24	2022-08-24	2022-08-24	2022-08-24	RI	0	0	0	1	0	0	0	0		0	0	0	0	1			0	0	0	0	61	0			0	2019-08-01	2022-08-24
1	2019-08-20	1	-ticagrelor	0	0	0	4	2	2019-08-21	55	0	0		0	0	0	0	2022-08-29	2022-08-29	2022-08-29	2022-08-29	RI	0	0	0	1	0	0	0	0		1	0	0	0	0			0	0	0	0	40	0			0	2019-08-17	2022-08-29
1	2019-08-29	1	-ticagrelor	0	0	0	7	4	2019-09-02		0	0		0	0	0	0	2022-08-29	2022-08-29	2022-08-29	2022-08-29	RI	0	0	0	1	0	0	0	1		0	0	0	0	0			1	0	0	0	62	0			0	2019-08-27	2022-08-29
1	2018-06-22	0	-ticagrelor	0	0	0	3	2	2018-05-25	56	0	0		0	0	0	1	2022-08-24	2022-08-24	2022-08-24	2022-08-24	RI	0	0	0	1		0	0	0		0	1	0	0	0			1	0	0	0	52	0			0	2018-05-21	2022-08-24
1	2019-11-27	0	-prasugrel	0	0	0	7	2	2019-11-06	60	0	0		0	0	0	1	2022-08-29	2022-08-29	2022-08-29	2022-08-29	RI	0	0	0	1	0	0	0	0		0	0	0	0	1			0	0	0	0	53	0			1	2019-10-31	2022-08-29
1	2018-05-11	0	-prasugrel	0	0	0	9	4	2018-05-09	60	0	0		0	0	0	1	2022-08-29	2022-08-29	2022-08-29	2022-08-29	RI	0	0	0	1	0	0	0	0		0	1	0	1	0			1	1	0	0	60	0			0	2018-04-30	2022-08-29
1	2021-07-26	0	-ticagrelor	0	0	0	7	3	2021-07-14	35	0	0		0	0	0	1	2022-08-29	2022-08-29	2022-08-29	2022-08-29	RI	0	0	0	1	0	0	0	0		0	0	0	0	1			1	1	0	0	58	0			0	2021-07-07	2022-08-29
[truncated: 49 more columns]
